# Supplementary material for: Massively Parallel Sequencing Reveals the Complex Structure of an Irradiated Human Chromosome on a Mouse Background in the Tc1 Model of Down Syndrome
Source: PLoS One. 2013 Apr 15;8(4):e60482. doi: 10.1371/journal.pone.0060482 (PMC3626651; doi:10.1371/journal.pone.0060482)
Supplement: Table S1 — Copy number changes detected in Tc1 Hsa21 by high resolution aCGH. Details of the hybridisation of Tc1 genomic DNA to the CGH array, delineating contiguous regions (start, stop) that have a similar log2 hybridisation ratio, (base pair positions according to human genome build 19), thus identifying the break-points of copy number changes on the chromosome. The number of known copy number variations (CNVs) in each region (Conrad et al., 2010, Nature, 464, 704-12) and the % overlap between the regions found in Tc1-Hsa21 and the known CNV. (XLS) [file pone.0060482.s006.xls]

## Sheet: Final_TC_callList
Table S1. Copy number changes detected in Tc1 Hsa21 by high resolution aCGH
Hsa21 start position (bp)	Hsa21 stop position (bp)	log2 (Tc1 signal/reference sequence signal)	no. of probes	Size of region (bp)	no of known CNVs in call	% overlap with known CNV
10701593	11153737	-1.15574	307	452144	0	0
14339010	15150669	-0.594665	226	811659	0	0
15562050	16276749	1.16859	11801	714699	1	0.0653422
16285932	16588349	1.17437	5515	302417	0	0
16588430	16589869	-2.05709	20	1439	0	0
16591503	17771307	1.19279	19342	1179804	2	0.165705
18734534	18789393	-2.26496	432	54859	0	0
18790117	18873604	-2.24772	755	83487	0	0
18943067	18975834	-2.24939	403	32767	0	0
18976400	19162429	-2.48354	1547	186029	0	0
19162631	19165205	-1.86919	137	2574	0	0
19165230	19254509	-2.42079	979	89279	0	0
19255471	19421037	-2.4772	1701	165566	1	0.571373
19421539	19491173	-2.45245	677	69634	0	0
19491410	19514339	-2.46112	298	22929	0	0
19514610	19622429	-2.33083	1202	107819	0	0
19623011	19730109	-2.11767	1634	107098	0	0
19730463	19755990	-2.0506	424	25527	0	0
19756055	19762829	-1.26071	108	6774	1	60.4665
20894137	21606989	1.2015	11163	712852	2	1.26632
21610690	22614749	1.19738	16622	1004059	2	2.59666
23199170	23294347	1.14782	1366	101979	1	1.76213
24148210	24149149	0.775642	10	939	0	0
24460290	24726025	1.19962	4452	265735	1	2.85849
26039228	26376269	1.19684	5449	337041	1	1.39093
32394290	32394823	1.23911	10	533	0	0
33640510	34001720	-2.2963	2166	361210	0	0
34001817	34004125	-2.42717	84	2308	0	0
34004270	34023078	-2.30242	273	18808	0	0
34023283	34031689	-2.01544	146	8406	0	0
34037179	34045080	-1.76489	111	7901	0	0
34045550	34045937	-1.84449	14	387	0	0
34045931	34046856	1.2028	10	925	0	0
34046952	34058054	-2.28312	169	11102	0	0
34058259	34106880	-2.23255	618	48621	0	0
34106880	34115990	-2.21017	156	9110	0	0
34116750	34153078	-2.12624	582	36328	0	0
34153950	34165769	-2.11383	149	11819	0	0
34166100	34453330	-2.36653	2405	287230	3	1.93921
34453924	34561046	-2.14297	914	107122	1	0.97459
34561190	34625421	-2.38632	596	64231	0	0
34627390	34635839	-2.51391	84	8449	0	0
34635947	34799130	-2.31892	1288	163183	0	0
34799372	34860423	-2.4353	519	61051	0	0
34860522	35007046	-2.25444	1968	146524	0	0
35007951	35107449	-2.47195	969	99498	0	0
35107498	35184738	-2.27115	1053	77240	1	2.21258
35186389	35297530	-2.1858	1105	111141	0	0
35304158	35426619	-2.33287	901	122461	0	0
35428514	35474488	-2.25034	824	45974	0	0
35474558	35618524	-2.32535	1405	143966	2	3.83563
35619151	35742763	-2.40641	1208	123612	0	0
35742772	35763530	-2.45624	203	20758	0	0
35764034	36088730	-2.26224	2824	324696	0	0
36089020	36160851	-2.21029	701	71831	0	0
36160924	36229474	-2.12317	790	68550	0	0
36229601	36370035	-2.25253	1677	140434	1	1.71326
39939216	39939930	1.38365	10	714	0	0
46869870	46908269	-2.13542	82	38399	0	0
46912321	46934688	-1.86384	61	22367	0	0
46935054	46938510	-0.617543	11	3456	0	0
46938527	47009064	-2.19641	285	70537	0	0
47012689	47124347	-2.46858	612	111658	0	0
47124777	47259550	-2.27422	786	134773	0	0
47261491	47319181	-2.61815	259	57690	0	0
47916776	48096110	1.03086	1586	179334	0	0
