# Supplementary material for: Massively Parallel Sequencing Reveals the Complex Structure of an Irradiated Human Chromosome on a Mouse Background in the Tc1 Model of Down Syndrome
Source: PLoS One. 2013 Apr 15;8(4):e60482. doi: 10.1371/journal.pone.0060482 (PMC3626651; doi:10.1371/journal.pone.0060482)
Supplement: Table S5 — 41 regions of Tc1 Hsa21 delineated by a rearrangement breakpoint or a copy number change point, arranged by NGS rearrangement data and ordered by FISH mapping data. The orientation of each region of Tc1 Hsa21 is indicated relative to genomic Hsa21 forward (F) or reverse (R) strand. The order of regions 11, 20, 22, 24, 19, 18, 25, 17, 13, 28, 26, 6, 15, 35, 32, 5, 9, 10, 33, 38, 40, 36, 37, 31, 29, 23, 23, 22, 21, 20, and 11 in this table are based on FISH mapping data (Fig. S2). The positions of the smaller acrocentric regions 1, 2, 3, 7 and 8 were not placed by FISH and are placed in this table arbitrarily. The FISH data suggests that the smaller duplicated regions 26, 30 and 41 have a copy on each arm of Tc1-Hsa21, their position in this Table is suggested by FISH within the resolution of the technique but not precisely known. *Region 12 is triplicated but the position of the other two copies is unknown. The position of region 27 (24725876–24880958) remains unknown (no gene content). fT, FISH probe for TPTE gene, CX, FISH probe for CXADR gene, fs1 fosmid, fd1-fd6 are fosmids for 6 duplications (for details see Table S6). The data in this table were used to draw Figure 3. Darker borders delineate regions joined by aberrant read-pair sequence data. Regions 14, 16, 34 and 39 are deleted. (XLS) [file pone.0060482.s010.xls]

## Sheet: Sheet1
Table S5. 41 regions of Tc1 Hsa21 delineated by a rearrangement breakpoint or a copy number change point, arranged by NGS rearrangement data and ordered by FISH mapping data.
estimated start position (hg19)	estimated end position (hg19)	Tc1-Hsa21 region (Figure 3)	Length (bp)	region orientation in Tc1-Hsa21	FISH probe (supplementary figure S2)	Copy Number in Tc1-Hsa21
15562051	17769029	11	2206978	?	BAC3, fd1	2
20893996	22612235	20	1718238	F	BAC6, fd2	2
23198373	23294101	22	95727	R		2
23306917	23648476	24	341552	F		1
20756929	20893994	19	137065	R		1
20514023	20756922	18	242898	F	BAC5	1
23648470	24460819	25	812348	F	BAC7	1
19761690	20514026	17	752333	R		1
17771311	18734159	13	962848	F	fs1	1
24880958	25728012	28	847053	F		1
11086535	11167164	8	80630	R		2
24460820	24725875	26	265055	F	fd4	2
47916774	48120001	41	203228	?	fd6	2
10603042	10708238	4	105195	?		1
26038660	26376257	30	337597	?	fd5	2
10739714	11019580	6	279865	F	fT	1
11019581	11085336	7	65755	F		2
18873580	18943090	15	69510	R	CX	1
10113311	10209832	2	96521	F		1
0	10113310	1	10113310	?		1
36370289	37017238	35	646948	R		1
27263317	33223436	32	5960119	R	BAC9, BAC10, BAC11	1
10708239	10739713	5	31475	?		1
11086535	11167164	8	80630	?		2
10209833	10603041	3	393209	?		1
11167165	14338139	9	3170973	F	c	1
14338140	15562050	10	1223910	F	BAC2	1
33223573	33640350	33	416777	R		1
45795618	46868313	38	1072694	F		1
47322101	47916773	40	594671	R	BAC19	1
37017239	44314438	36	7297199	R	BAC15, BAC16, BAC17	1
44314439	45795619	37	1481179	R		1
47916774	48120001	41	203228	?	fd6	2
17769030*	17771310	12	2280	?		2
26038660	26376257	30	337597	?	fd5	2
26376258	27263316	31	887058	F		1
25728022	26038424	29	310402	R	BAC8	1
23294102	23306930	23	12815	R		1
23198374	23294101	22	95727	R	fd3	1
22612235	23198373	21	586138	R		1
20893996	22612234	20	1718238	R	BAC6, fd2	2
24460820	24725875	26	265055	R	fd4	2
11019581	11085336	7	65755	?		2
15562051	17769029	11	2206978	?	BAC3, fd1,	2
