# Supplementary material for: Massively Parallel Sequencing Reveals the Complex Structure of an Irradiated Human Chromosome on a Mouse Background in the Tc1 Model of Down Syndrome
Source: PLoS One. 2013 Apr 15;8(4):e60482. doi: 10.1371/journal.pone.0060482 (PMC3626651; doi:10.1371/journal.pone.0060482)
Supplement: Table S8 — Stop gained, splice site, non synonymous and synonymous SNPs detected NGS reads obtained from 5 paired end libraries unique to Tc1 Hsa21 and not reported in db SNP. Base pair coordinate relative to SNP NCBI37. (XLS) [file pone.0060482.s013.xls]

## Sheet: Sheet1
Table S8. Stop gained, splice site, non synonymous and synonymous SNPs detected NGS reads obtained from a total of 5 paired end libraries and not reported in dbSNP.
Variant Class	Hsa21 position (bp)	Gene	Reference base	Tc1 base	Reference frequency in Tc1	Mutation frequency in Tc1	% Mutation
STOP_GAINED	10206015	CR381653.3	C	T	58	20	0.25641
SPLICE_SITE	9968517	CR392039.3	T	C	0	39	1
SPLICE_SITE	15282873	C21orf81	A	G	8	14	0.636364
SPLICE_SITE	15284035	C21orf81	A	G	8	6	0.428571
NON_SYNONYMOUS	16338958	NRIP1	G	A	0	66	1
NON_SYNONYMOUS	43557627	UMODL1	C	T	0	8	1
NON_SYNONYMOUS	46057422	KRTAP10-10	T	A	0	17	1
NON_SYNONYMOUS	31986097	KRTAP6-1	G	A	1	20	0.952381
NON_SYNONYMOUS	15282867	C21orf81	A	G	9	17	0.653846
NON_SYNONYMOUS	15284077	C21orf81	A	G	11	20	0.645161
NON_SYNONYMOUS	15287677	C21orf81	C	T	16	13	0.448276
NON_SYNONYMOUS	15289110	C21orf81	A	G	9	6	0.4
NON_SYNONYMOUS	10206068	CR381653.3	C	A	45	27	0.375
NON_SYNONYMOUS	15287545	C21orf81	G	C	19	10	0.344828
NON_SYNONYMOUS	10205878	CR381653.3	C	G	71	36	0.336449
NON_SYNONYMOUS	10205874	CR381653.3	C	A	71	34	0.32381
NON_SYNONYMOUS	10205961	CR381653.3	C	T	68	28	0.291667
NON_SYNONYMOUS	17560168	AP001346.2	G	C	33	12	0.266667
NON_SYNONYMOUS	10205886	CR381653.3	G	A	80	26	0.245283
NON_SYNONYMOUS	10205898	CR381653.3	A	C	79	25	0.240385
SYNONYMOUS	10181184	CR381653.1	T	C	0	25	1
SYNONYMOUS	15011839	POTED	T	C	0	17	1
SYNONYMOUS	43274844	PRDM15	C	T	0	18	1
SYNONYMOUS	45679527	DNMT3L	G	A	0	25	1
SYNONYMOUS	46363607	C21orf70	G	A	0	20	1
SYNONYMOUS	47581866	C21orf56	G	A	0	4	1
SYNONYMOUS	10205864	CR381653.3	C	A	61	58	0.487395
SYNONYMOUS	10206008	CR381653.3	C	G	42	38	0.475
SYNONYMOUS	9966340	CR392039.3	T	C	55	30	0.352941
SYNONYMOUS	15287538	C21orf81	G	A	17	9	0.346154
SYNONYMOUS	10205958	CR381653.3	C	T	66	31	0.319588
SYNONYMOUS	10206082	CR381653.3	G	A	59	21	0.2625
